# Supplementary material for: Pharmacological Activation of SIRT3 Modulates the Response of Cancer Cells to Acidic pH
Source: Pharmaceuticals (Basel). 2024 Jun 20;17(6):810. doi: 10.3390/ph17060810 (PMC12365908; doi:10.3390/ph17060810)
Supplement: Supplementary file 1 [file pharmaceuticals-17-00810-s001.zip]

Archive with 1 entries (1 files):
- pharmaceuticals-3046852-supplementary.pdf
